# Supplementary material for: Synthesis of Cu-Doped TiO2 on Wood Substrate with Highly Efficient Photocatalytic Performance and Outstanding Recyclability for Formaldehyde Degradation
Source: Molecules. 2023 Jan 18;28(3):972. doi: 10.3390/molecules28030972 (PMC9921009; doi:10.3390/molecules28030972)
Supplement: Supplementary file 1 [file molecules-28-00972-s001.zip]

Archive with 1 entries (1 files):
- molecules-2116065-supplementary.pdf
